# Supplementary material for: Guaianolide Derivatives from the Invasive Xanthium spinosum L.: Evaluation of Their Allelopathic Potential
Source: Molecules. 2022 Oct 27;27(21):7297. doi: 10.3390/molecules27217297 (PMC9656820; doi:10.3390/molecules27217297)
Supplement: Supplementary file 1 [file molecules-27-07297-s001.zip]

Archive with 1 entries (1 files):
- molecules-1919878-supplementary.pdf
